# Supplementary material for: Epigenome-wide association study of kidney function identifies trans-ethnic and ethnic-specific loci
Source: Genome Med. 2021 Apr 30;13:74. doi: 10.1186/s13073-021-00877-z (PMC8088054; doi:10.1186/s13073-021-00877-z)
Supplement: Supplementary file 3 — Additional file 3: Supplementary Tables. Tables S1 to S5. Descriptive characteristics, quality control and processing, and results. [file 13073_2021_877_MOESM3_ESM.xlsx]

## Sheet: Table S1
Table S1: Study characteristics for discovery and replication studies
	Discovery							Replication
Study-ethnic group	WHI AA	WHI EA	WHI H/L	JHS	MESA AA	MESA EA	MESA H/L	GS-1-EA	GS-2-EA	CATHGEN-EA	CATHGEN-AA	HyperGEN-AA
Total Sample	1059	1406	585	1680	140	331	227	2563	4427	344	203	557
Females %	100	100	100	62.7	58.6	49.8	51.5	61.4	56.3	34.9	52.7	66.6
Mean Age (SD), years	61.7 (6.7)	66.3 (6.7)	61.0 (6.6)	55.9 (12.3)	61.5 (9.7)	60.4 (9.6)	58.6 (9.5)	50.0 (12.5)	51.4 (13.2)	62.7 (12.1)	57.6 (12.3)	48.8 (11.1)
Self-reported ancestry	AA	HA	EA	AA	AA	EA	HA	EA	EA	EA	AA	AA
Ever Smoker N (%)	531 (50.1)	639 (45.4)	207 (35.4)	597 (55.1)	76 (54.3)	213 (64.4)	108 (47.6)	1231 (47.8)	2073 (46.6)	155 (45.1)	87(42.9)	307 (55.9)
Mean eGFR (SD), ml/min/1.73 m2	92.9 (19.4)	83.6 (13.4)	88.6 (15.4)	93.6 (22.2)	82.0 (19.4)	74.5 (13.6)	82.8 (14.1)	92.9 (16.4)	92.5 (16.6)	73.2 (19.4)	79.7 (24.2)	92.0 (22.0)
eGFR range	23.0-130.3	32.3-117.0	11.0-124.7	4.1-147.3	14.8-130.8	26.1-103.3	44.4-110.5	23.5-141.6	17.8-142.5	27.3-124.7	7.5-134.8	6.5-172.7
Diabetes N (%)	168 (15.9)	94 (6.7)	68 (11.6)	365 (22.5)	24 (17.1)	15 (4.5)	29 (12.8)	89 (3.5)	147 (3.3)	72 (20.9)	91 (44.8)	114 (20.5)
Hypertension N (%)	570 (55.9)	460 (35.5)	204 (36.7)	940 (58.0)	89 (63.6)	122 (36.9)	97 (42.7)	402 (15.6)	668 (15.0)	208 (60.5)	165 (81.3)	435 (78.1)
CKD N (%)	56 (5.3)	82 (5.8)	30 (5.1)	110 (6.5)	13 (9.3)	44 (13.3)	15 (6.6)	61 (2.4)	135 (3.0)	91 (26.5)	40 (19.7)	32 (5.8)
CKD, chronic kidney disease defined by an eGFR<60 ml/min/1.73 m2 using a single measure of serum creatinine
GS, Generation Scotland; JHS, Jackson Heart Study; MESA, Multi-Ethnic Study of Atherosclerosis; WHI, Women's Health Initiative

## Sheet: Table S2
Table S2: Array and quality control of discovery and replication studies
Study	Study phase	Illumina array	Normalization of β values	Additional adjustments	Cell proportion	Principal components	Probe exclusion criteria	Pipeline	Sample exclusion criteria	N probes after QC	Ref (PMID) for QC
WHI-BAA23	Discovery	450K	BMIQ/Combat	Batch, region	Houseman method	10 PCs from genetic data	Probes missing >5%; adetection p-value above 0.01 was set to missing, and CpGs with greater than 10% missing data were removed	minfi	Samples with more than 1.5% missing data were removed.	471354	29198723
WHI-EPMC	Discovery	450K	BMIQ	Chip, region	Houseman method	10 PCs from genetic data	Probes missing >5%; detection p-values > 0.01 in > 10% of samples, detection p-values > 0.01 or missing in > 1% of probes, and probes with a coefficient of variation < 5%.	minfi	Samples with more than 1.5% missing data were removed.	483130	29198723
MESA	Discovery	EPIC 850K	NOOB	Batch, clinic site	Houseman method	4 PCs from genetic data	Drop undetected probes p>0.05	minfi	Samples were dropped based non-concordance of EPIC SNPs (n=1) and related pairs (n=5). A further 6 samples were dropped as outliers by visual inspection of the first 10 PCs from within-race group methylation PCA	734425	Additional Data file
JHS	Discovery	EPIC 850K	NOOB, removal of outliers	Batch, relatedness	Houseman method	10 PCs from genetic data	No missing	minfi	Extreme outliers during normalization and clustering analyses	866837	31985870
CATHGEN	Replication	EPIC 850K	NOOB and SQN	Batch, cluster based on 12 demographic factors, number of days between creatinine sample and cathdate	Houseman method	4 PCs in whites and 2 Pcs in Blacks from genetic data	Probes missing >1%	minfi	Samples were excluded if >1% missing data, unusual cell mixture estimates, and outlying control probe measurements	790644	31642367
GS-1 & GS-2	Replication	EPIC 850K	Dasen, removal of outliers	Batch	Houseman method	10 PCs from genetic data	Probes with 5% samples with detection p > 0.05; beadcound<3 in more than 5% of samples; outliers from visual inspection of the log median intensity of the methylated versus unmethylated signal per array	minfi	Samples were removed if ≥ 1% of CpGs had a detection p value > 0.05	807857	31892350
HyperGEN	Replication	450K	SWAN	center, relatedness	Houseman method	10 PCs from genetic data	CpG sites having more than 5% of samples with a detection p value > 0.01 were removed, and CpG sites with detection p value > 0.01 were set as missing	minfi	Removing samples having >1% of CpG sites with a detection p value > 0.05	484366	29643945
GS, Generation Scotland; JHS, Jackson Heart Study; MESA, Multi-Ethnic Study of Atherosclerosis; WHI, Women's Health Initiative
CpGs overlapping with the list of potentially polymorphic sites in the relevant ethnic group and cross-reactive probes were removed (based on Zhou W at al, PMID: 27924034)

## Sheet: Table S3a
Table S3a: Main findings for trans-ethnic EWAS meta-analyses and replication.
					Discovery				Replication				Overall
DMP_name	Chr	Position (hg19)	Gene	Effect	SE	P	N	Effect	SE	P	N	Effect	SE	P	N	Array
cg05975334	1	17631656	ARHGEF10L	-70.9397	15.0463	2.42e-06	2378	3.0906	7.8658	0.6944	7537	-12.7987	6.9707	0.06635	9915	EPIC 850K
cg15616998	1	39969724	MFSD2A	-39.7718	8.2416	1.395e-06	5428	-13.0398	6.8477	0.05688	8094	-23.9573	5.2669	5.4e-06	13522
cg13235761	1	203592452	NA	-37.6059	8.1845	4.332e-06	5426	-25.2837	6.2399	5.079e-05	8094	-29.8132	4.9622	1.877e-09	13520			replication threshold: 6.4E-04
cg26955963	2	8325875	LINC00299	46.6526	8.9847	2.075e-07	2378	1.8017	4.6405	0.6978	7537	11.2465	4.123	0.006377	9915	EPIC 850K
cg18135774	2	38116455	CYP1B1-AS1	-59.4648	12.841	3.642e-06	2378	-8.2538	6.4883	0.2033	7537	-18.6691	5.791	0.001265	9915	EPIC 850K		In red: significantly associated in replication samples
cg26099045	2	64064666	NA	14.8172	3.2667	5.737e-06	5428	11.2353	2.8893	0.0001008	8094	12.8075	2.1642	3.262e-09	13522			in blue: nominal association in replication samples
cg05660230	2	235012221	SH3BP4	-101.867	21.7688	2.876e-06	2378	-3.3559	7.7353	0.6644	7537	-14.4	7.2888	0.0482	9915	EPIC 850K
cg16358738	2	240869178	AGXT	-37.2489	7.0994	1.548e-07	5426	-2.4804	6.2146	0.6898	8094	-17.5642	4.6761	0.0001725	13520
cg15916331	3	107543904	BBX	34.6658	7.5874	4.903e-06	2378	6.7099	4.7389	0.1568	7537	14.555	4.0193	0.0002932	9915	EPIC 850K
cg13513083	3	194972007	NA	-50.3182	10.0651	5.754e-07	2378	-8.3231	4.6376	0.0727	7537	-15.6772	4.212	0.0001976	9915	EPIC 850K
cg09610644	3	197522403	BDH1	-31.0717	4.5418	7.847e-12	5426	-3.905	3.4984	0.2643	8094	-14.0214	2.7715	4.213e-07	13520
cg04428662	4	2932461	MFSD10	-30.8378	6.6217	3.207e-06	5427	-34.9427	6.8536	3.425e-07	8094	-32.8196	4.7621	5.509e-12	13521
cg14095000	4	94207516	RP11-363G15.2;SMAR	18.6214	3.3887	3.905e-08	5418	-22.4978	12.3955	0.06952	8094	15.7619	3.2688	1.422e-06	13512
cg17928883	5	2038414	NA	-28.4218	6.2077	4.684e-06	5428	1.3842	5.4509	0.7996	8094	-11.5921	4.096	0.004653	13522
cg01860063	5	100902282	ST8SIA4	-22.4437	4.4898	5.767e-07	5420	7.4382	5.9825	0.2137	8094	-11.6774	3.591	0.001146	13514
cg27020362	5	139387705	MZB1	-22.0873	4.8318	4.848e-06	5427	0.9652	3.6924	0.7938	8094	-7.5339	2.9338	0.01023	13521
cg07588494	5	142550057	AC005592.2	-41.6953	8.0709	2.39e-07	2378	-9.7912	5.0119	0.05075	7537	-18.6701	4.2577	1.16e-05	9915	EPIC 850K
cg23174201	5	151674695	SPARC	-35.8322	7.8566	5.096e-06	5428	-34.8717	6.6711	1.72e-07	8094	-35.2741	5.0852	4.017e-12	13522
cg01817897	5	160938423	RP11-109J4.1	-40.6623	7.7954	1.826e-07	5425	-7.8475	5.9156	0.1847	8094	-19.8391	4.7124	2.554e-05	13519
cg03118376	6	13488960	GFOD1	52.7995	11.1407	2.144e-06	2378	-8.5584	7.2319	0.2366	7537	9.6316	6.0659	0.1123	9915	EPIC 850K
cg21029167	6	33421295	SYNGAP1	85.5237	14.7866	7.3e-09	4730	10.1895	7.5348	0.1763	8094	25.7186	6.7134	0.0001277	12824
cg17170437	6	44229461	SLC29A1	-47.6171	10.0078	1.955e-06	2378	-18.6181	4.9098	0.0001494	7537	-24.2437	4.4079	3.797e-08	9915	EPIC 850K
cg07657142	6	57046611	KIAA1586	-24.04	4.0956	4.365e-09	5422	-8.2263	7.6751	0.2838	8094	-20.5351	3.6133	1.322e-08	13516
cg13124263	6	70566934	C6orf57	80.7662	17.0607	2.201e-06	5423	-16.5955	6.7663	0.01418	8094	-3.3627	6.2897	0.5929	13517
cg04682977	7	1023075	C7orf50;MIR339	-42.8847	7.7358	2.962e-08	5427	0.2812	5.7411	0.9609	8094	-15.0496	4.6102	0.001097	13521
cg04816311	7	1027014	C7orf50	20.1985	3.344	1.539e-09	5428	-1.5523	3.4037	0.6483	8094	9.5156	2.3854	6.632e-05	13522
cg07904865	7	1087784	C7orf50;GPER1	29.4198	6.2845	2.851e-06	5428	4.9832	4.332	0.25	8094	12.8542	3.5667	0.0003134	13522
cg25735051	7	11331413	AC004538.3	-52.6452	10.3687	3.828e-07	2378	-6.3217	5.1946	0.2236	7537	-15.6156	4.6443	0.0007729	9915	EPIC 850K
cg12937391	7	29860787	WIPF3	-30.7146	6.7465	5.297e-06	5427	-6.1132	5.6487	0.2791	8094	-16.2518	4.331	0.0001751	13521
cg01676795	7	75957030	POR	19.8657	4.0207	7.78e-07	5428	2.7816	4.2174	0.5095	8094	11.7312	2.9101	5.55e-05	13522
cg24294950	7	127112857	GRM8	-23.9849	5.1758	3.585e-06	5428	-8.5766	4.4336	0.05306	8094	-15.0978	3.3671	7.33e-06	13522
cg21614402	8	33722250	RP11-317N12.1	-38.8845	7.4976	2.146e-07	5428	-0.7401	5.1033	0.8847	8094	-12.8168	4.2187	0.002381	13522
cg00375637	8	101027402	NA	-58.8976	12.7565	3.892e-06	2378	-2.9222	7.1495	0.6827	7537	-16.302	6.2367	0.008952	9915	EPIC 850K
cg26277237	9	631910	KANK1	-36.907	7.3749	5.603e-07	2378	-8.6714	4.1852	0.03827	7537	-15.5495	3.6399	1.938e-05	9915	EPIC 850K
cg13692082	9	133582278	FAM163B	-36.3565	7.9771	5.175e-06	5427	-19.325	6.5515	0.003181	8094	-26.1855	5.0629	2.315e-07	13521	EPIC 850K/450K
cg14507845	9	134526223	RP11-473E2.4	-27.9451	6.1104	4.8e-06	5428	-17.6636	6.0816	0.003679	8094	-22.78	4.3105	1.259e-07	13522
cg13344587	10	61964160	ARID5B	-23.4989	5.0275	2.953e-06	5428	-6.9019	4.0916	0.09163	8094	-13.5148	3.1735	2.056e-05	13522
cg14871770	10	96658622	CYP2C9;CYP2C19	-53.1237	11.1704	1.977e-06	2378	-25.8651	6.8778	0.0001695	7537	-33.3583	5.8567	1.228e-08	9915	EPIC 850K
cg03637653	10	96765511	NA	-44.0544	9.3693	2.577e-06	2378	-5.5389	5.3643	0.3018	7537	-15.0475	4.6553	0.001228	9915	EPIC 850K
cg13059136	11	2965311	NAP1L4;SNORA54	20.8819	4.5788	5.103e-06	5427	2.381	4.8701	0.6249	8094	12.2012	3.3359	0.0002547	13521
cg23845009	11	34302131	ABTB2	21.306	4.319	8.095e-07	5428	11.3168	4.0814	0.005558	8094	16.029	2.9664	6.536e-08	13522
cg25169445	11	44589619	CD82	-76.0131	16.1832	2.639e-06	2378	-6.6884	7.8435	0.3938	7537	-19.8753	7.0582	0.004864	9915	EPIC 850K
cg14317884	11	64860304	EHD1	-37.3777	6.91	6.331e-08	5428	-12.3535	5.3647	0.02129	8094	-21.7642	4.2375	2.805e-07	13522
cg02157636	11	68709367	MTL5	-53.2134	11.2296	2.151e-06	2378	-27.248	6.208	1.138e-05	7537	-33.326	5.4331	8.575e-10	9915	EPIC 850K
cg09074338	11	70817424	SHANK2	-38.3058	7.8797	1.166e-06	5428	-17.2878	7.0487	0.01418	8094	-26.6304	5.2535	3.998e-07	13522
cg26039141	11	75402116	RPS3	-39.1444	8.4273	3.402e-06	5428	-33.4227	7.7885	1.777e-05	8094	-36.0585	5.7198	2.898e-10	13522
cg16671549	11	117516050	DSCAML1	-66.417	14.5397	4.925e-06	2378	0.9216	7.3591	0.9003	7537	-12.811	6.566	0.05104	9915	EPIC 850K
cg11777890	11	119334337	RNF26	13.9869	2.6161	8.965e-08	5425	11.8618	5.3614	0.02694	8094	13.5782	2.3511	7.683e-09	13519
cg01152015	11	133950942	IGSF9B	27.6084	5.7302	1.449e-06	5428	-7.0041	4.9066	0.1534	8094	7.6383	3.727	0.04042	13522
cg11224251	12	6226111	CD9	-39.234	8.1892	1.66e-06	2378	-9.4109	4.5001	0.03651	7537	-16.3278	3.9439	3.473e-05	9915	EPIC 850K
cg19733736	12	55721245	RDH5;RP11-644F5.10	23.4929	4.5004	1.787e-07	5426	-4.6857	4.6038	0.3088	8094	9.7238	3.2182	0.002515	13520
cg09251362	12	109773520	FAM222A-AS1	12.8785	2.5649	5.142e-07	5428	3.9913	2.4187	0.09891	8094	8.1744	1.7597	3.397e-06	13522
cg22593432	13	32001768	NA	-29.9093	5.6993	1.539e-07	5428	-17.6645	4.7146	0.0001791	8094	-22.6392	3.6327	4.605e-10	13522
cg09210755	14	69034681	NA	-26.3523	5.5832	2.359e-06	2378	-0.7817	3.9544	0.8433	7537	-9.3239	3.227	0.00386	9915	EPIC 850K
cg25959752	14	95483742	NA	54.9177	7.8681	2.957e-12	5428	-0.4539	4.2299	0.9145	8094	11.9609	3.7256	0.001325	13522
cg11789371	14	102085048	HSP90AA1	-35.4	7.7132	4.442e-06	5428	-22.6555	6.3469	0.0003576	8094	-27.8009	4.9009	1.407e-08	13522
cg16581476	15	25180671	SNHG14	47.2148	7.5883	4.908e-10	5426	9.2499	6.0935	0.129	8094	24.1335	4.7513	3.786e-07	13520
cg13408344	15	31339037	KLF13	-28.3171	5.8647	1.376e-06	5425	-13.1589	5.244	0.0121	8094	-19.8937	3.9092	3.6e-07	13519
cg04436755	15	73926426	LOXL1;LOXL1-AS1	26.2319	5.4765	1.668e-06	5427	-0.0345	6.4283	0.9957	8094	15.1854	4.1687	0.0002698	13521
cg14500637	15	100113425	ADAMTS17	-42.2524	8.4328	5.429e-07	2378	-2.4435	4.3694	0.576	7537	-10.8691	3.8795	0.005084	9915	EPIC 850K
cg23435508	15	101055160	LRRK1;RP11-505E24.	-50.0441	10.7777	3.429e-06	5428	0.8612	7.2839	0.9059	8094	-15.0997	6.0349	0.01235	13522
cg04113258	16	17433184	XYLT1	-36.6833	7.9016	3.442e-06	5425	-10.2943	7.0397	0.1437	8094	-21.9716	5.2562	2.914e-05	13519
cg03297731	16	30112972	GDPD3	-34.0948	6.5238	1.73e-07	5427	-17.9992	6.1078	0.00321	8094	-25.5176	4.4587	1.046e-08	13521
cg23820714	16	48596387	N4BP1	-40.9334	8.9236	4.495e-06	2378	-8.2581	4.3985	0.06046	7537	-14.6451	3.9453	0.0002056	9915	EPIC 850K
cg24760848	16	67326966	KCTD19;LRRC36	62.5683	12.7392	9.039e-07	5428	8.1276	13.0508	0.5334	8094	36.0057	9.1161	7.826e-05	13522
cg01231543	16	68707845	CDH3	-25.5913	5.4263	2.403e-06	5422	-5.6328	4.3032	0.1905	8094	-13.3385	3.3717	7.619e-05	13516
cg04983687	16	88491815	ZFPM1	19.9898	4.2681	2.82e-06	5428	7.5401	3.1532	0.01679	8094	11.9359	2.5361	2.522e-06	13522
cg20822254	16	89981612	AFG3L1P	36.6739	7.7133	1.988e-06	2378	1.9677	4.6815	0.6743	7537	11.3109	4.0021	0.004709	9915	EPIC 850K
cg23712458	17	339211	RPH3AL	-26.2007	5.7648	5.495e-06	5428	-13.4151	4.8423	0.005599	8094	-18.7043	3.7078	4.546e-07	13522
cg05817750	17	49874325	NA	43.5237	6.9891	4.744e-10	5426	2.0655	4.5005	0.6463	8094	14.2171	3.7838	0.0001717	13520
cg13734658	17	73482882	SDK2	-44.5138	8.6924	3.04e-07	2378	-15.995	5.2811	0.002456	7537	-23.6838	4.5134	1.542e-07	9915	EPIC 850K
cg08905415	17	80857718	RPTOR	18.5301	3.7174	6.205e-07	5428	0.161	7.1858	0.9821	8094	14.652	3.3017	9.094e-06	13522
cg05796561	18	57128273	NA	-45.2398	9.6798	2.959e-06	2378	-22.9062	6.0895	0.0001688	7537	-29.2387	5.1544	1.406e-08	9915	EPIC 850K
cg22460173	19	6536031	NA	28.1774	5.9125	1.882e-06	5428	4.9878	4.8136	0.3001	8094	14.2313	3.7329	0.0001376	13522
cg19645616	19	10334241	AC114271.2;ICAM3;	62.6858	13.0801	1.648e-06	5428	8.2697	6.7907	0.2233	8094	19.8226	6.0269	0.001005	13522
cg17944885	19	12114920	ZNF20;ZNF788P	-32.7073	5.4026	1.413e-09	5426	-16.3398	3.2664	5.665e-07	8094	-20.7212	2.7953	1.235e-13	13520
cg15787712	19	13837429	CTD-3252C9.4;MIR23	-37.6046	6.4648	5.998e-09	5428	-28.649	6.7273	2.057e-05	8094	-33.3049	4.6613	9.005e-13	13522
cg15703005	19	33530521	NA	-47.403	10.4028	5.195e-06	2378	-7.289	4.6579	0.1176	7537	-13.9881	4.2512	0.001	9915	EPIC 850K

## Sheet: Table S3b
Table S3b: Main findings for ethnic-specific EWAS meta-analysis and replication.
					Discovery				Replication AA				Overall (Combined Discovery and Replication)
Ancestry	DMP_name	Chr	Position	Gene	Effect	SE	P	N	Effect	SE	P	N	Effect	SE	P	N
Afr	cg24097496	1	26288853	UBXN11	-69.1343	13.603	3.729e-07	1820	-101.081	46.6403	0.03022	203	-71.6388	13.0589	4.115e-08	2023
Afr	cg16664472	1	26318331	CD52;UBXN11	-67.7007	12.3402	4.107e-08	2878	1.2632	15.7569	0.9361	760	-41.4829	9.7154	1.956e-05	3638
Afr	cg01065078	1	209768301	TRAF3IP3	-67.443	14.0531	1.593e-06	1820	-121.972	51.1999	0.01721	203	-71.2633	13.5519	1.452e-07	2023		In red: significantly associated in replication samples
Afr	cg09802688	1	209768721	TRAF3IP3	-49.8363	10.1446	8.988e-07	2879	-8.6329	14.6978	0.557	760	-36.5411	8.349	1.205e-05	3629		in blue: nominal association in replication samples
Afr	cg23549385	3	49280780	USP4	-72.3338	14.681	8.349e-07	2879	-8.6454	25.3037	0.7326	760	-56.2942	12.6985	9.287e-06	3639
Afr	cg09610644	3	197522403	BDH1	-45.691	7.4061	6.856e-10	2878	-14.7904	17.3252	0.3933	760	-40.9168	6.81	1.874e-09	3638
Afr	cg01860063	5	100902282	ST8SIA4	-33.933	5.1195	3.398e-11	2876	16.5416	20.3769	0.4169	760	-30.9362	4.9652	4.646e-10	3636
Afr	cg09577455	6	29625605	GABBR1	-49.4176	10.0394	8.55e-07	2878	8.5803	19.6122	0.6618	760	-37.3756	8.9366	2.886e-05	3638
Afr	cg04682977	7	1023075	C7orf50;MIR339	-66.8416	13.4297	6.453e-07	2879	11.4812	19.7421	0.5609	760	-42.0636	11.1041	0.0001518	3639
Afr	cg04816311	7	1027014	C7orf50	28.7491	5.3978	1.004e-07	2879	19.1639	21.6656	0.3764	760	28.1889	5.2377	7.371e-08	3639
Afr	cg26277237	9	631910	KANK1	-47.8162	9.8159	1.109e-06	1820	-63.0436	43.5322	0.1476	203	-48.5529	9.5755	3.967e-07	2023
Afr	cg14507845	9	134526223	RP11-473E2.4	-56.4838	10.4986	7.443e-08	2879	-31.9215	23.0216	0.1656	760	-52.2551	9.5522	4.489e-08	3639
Afr	cg17028831	10	93891491	NA	-59.6776	12.1243	8.56e-07	2879	-37.936	34.2025	0.2674	760	-57.2505	11.4275	5.447e-07	3639
Afr	cg14871770	10	96658622	CYP2C9;CYP2C19	-79.7136	14.4887	3.76e-08	1820	-173.048	55.4295	0.001797	203	-85.6828	14.0178	9.812e-10	2023
Afr	cg13059136	11	2965311	NAP1L4;SNORA54	40.1789	7.9717	4.65e-07	2878	-7.1759	13.8519	0.6044	760	28.3974	6.9092	3.955e-05	3638
Afr	cg06975311	11	65639928	SIPA1	-111.182	20.7441	8.336e-08	2879	2.0027	28.2066	0.9434	760	-71.4528	16.7114	1.905e-05	3639
Afr	cg23143104	14	103225024	NA	-41.3339	8.4816	1.097e-06	2879	15.7758	19.4268	0.4168	760	-32.1909	7.773	3.453e-05	3639
Afr	cg00105253	14	105180857	NUDT14;RP11-44N21.	-148.828	28.9608	2.763e-07	2879	24.6397	37.623	0.5125	760	-84.2858	22.9491	0.00024	3639
Afr	cg01231543	16	68707845	CDH3	-42.1219	8.4213	5.679e-07	2877	-19.7537	20.9124	0.3449	760	-39.0008	7.8117	5.957e-07	3637
Afr	cg13734658	17	73482882	SDK2	-57.7719	11.0443	1.687e-07	1820	-95.7901	37.6387	0.01093	203	-60.7858	10.5975	9.701e-09	2023
Afr	cg19645616	19	10334241	AC114271.2;ICAM3;R	80.7776	15.1658	1.002e-07	2879	-0.0534	25.3814	0.9983	760	59.5115	13.0188	4.849e-06	3639
Afr	cg17944885	19	12114920	ZNF20;ZNF788	-61.9951	11.8422	1.649e-07	2877	-0.3664	24.8102	0.9882	760	-50.5598	10.6872	2.235e-06	3637
Afr	cg08309687	21	33948292	LINC00649	-33.6278	6.0555	2.803e-08	2879	-7.0134	12.6247	0.5785	760	-28.65	5.4599	1.543e-07	3639
									Replication EA				Overall (EA discovery and EA Replication)
					Effect	SE	P	N	Effect	SE	P	N	Effect	SE	P	N
Eur	cg14095000	4	94207516	RP11-363G15.2;SMAR	17.8414	3.4412	2.165e-07	1734	6.8689	6.7498	0.3088	7334	15.1708	3.327	5.117e-06	9068
Eur	cg25443851	5	88695571	CTC-467M3.1	47.087	8.7696	7.901e-08	1736	-5.5641	2.938	0.05831	7334	12.4984	4.336	0.003946	9070
Eur	cg07657142	6	57046611	KIAA1586	-23.5625	4.109	9.786e-09	1733	-1.6201	11.0867	0.8838	7334	-20.1505	3.6269	2.764e-08	9067
Eur	cg11777890	11	119334337	RNF26	14.5068	2.679	6.131e-08	1735	-4.4842	3.5106	0.2015	7334	13.9955	2.401	5.578e-09	9069
Eur	cg16581476	15	25180671	SNHG14	52.7323	8.0826	6.838e-11	1735	-2.2008	2.3752	0.3541	7334	26.0332	4.8881	1.005e-07	9069
									Replication EA				Overall (H/A discovery and EA Replication)
					Effect	SE	P	N	Effect	SE	P	N	Effect	SE	P	N
H/L	cg07022289	1	238062989	NA	83.5489	14.7793	1.576e-08	812	-4.0676	8.6822	0.6394	7334	18.4114	7.486	0.01392	8146
H/L	cg08628875	5	33441693	CTD-2203K17.1;TARS	-44.4409	8.9855	7.582e-07	811	10.935	19.4954	0.5749	7334	-34.7383	8.1605	2.073e-05	8145
H/L	cg20038794	12	22544710	C2CD5	-184.975	37.4933	8.075e-07	810	2.4125	15.7962	0.8786	7334	-25.8349	14.557	0.07594	8144
H/L	cg25959752	14	95483742	NA	67.7696	10.4969	1.074e-10	812	-0.3467	4.2448	0.9349	7334	9.2265	3.9352	0.01905	8146
H/L	cg05817750	17	49874325	NA	55.0878	8.9209	6.611e-10	811	1.8429	4.5116	0.6829	7334	12.6874	4.026	0.001625	8145

## Sheet: Table S4
Table S4: Replication of associations with eGFR for DMPs identified in ARIC/FHS (Chu et al, 2017)
				Trans-ethnic meta-analysis				African American meta-analysis				Hispanic American meta-analysis				European American meta-analysis
DMP_name	Chr	Position	Gene	Effect	SE	P	N	Effect	SE	P	N	Effect	SE	P	N	Effect	SE	P	N
cg00501876	3	39151760	CSRNP1	-11.7358	6.4167	0.06741	5425	-30.0479	11.6556	0.009938	2879	-15.6192	14.8985	0.2945	811	0.5247	8.9727	0.9534	1735
cg00994936	19	1423903	DAZAP1	21.9489	6.853	0.001361	5427	43.2529	12.26	0.0004188	2879	12.1502	15.9233	0.4454	812	12.3105	9.6692	0.203	1736
cg02059849	8	141427798	PTP4A3	18.5969	7.5718	0.01405	5428	39.7574	12.9823	0.002195	2879	6.227	18.0106	0.7295	812	8.2223	10.8939	0.4504	1737
cg04036920	11	33540957	KIAA1549L	-16.2441	4.6787	0.0005168	5428	-28.047	7.7158	0.000278	2879	-7.6482	10.7019	0.4748	812	-10.1307	7.0441	0.1504	1737
cg04460609	4	16531185	LDB2	-18.257	4.6916	9.967e-05	5427	-33.7272	8.0924	3.076e-05	2879	-23.247	12.0214	0.05314	811	-6.6065	6.5596	0.3139	1737
cg06158227	15	43370113	TUBGCP4;ZSCAN29	-22.5843	6.3805	0.0004008	5420	-37.3616	11.816	0.001567	2876	-27.671	16.3657	0.09088	810	-13.4504	8.5538	0.1158	1734
cg09022230	7	5417594	TNRC18	-12.1916	4.7108	0.009654	5427	-13.894	7.824	0.07576	2878	-22.6511	11.8089	0.05509	812	-7.4215	6.8113	0.2759	1737
cg10750182	10	71737757	C10orf105;CDH23	-6.8024	7.5252	0.366	5428	-28.6454	12.7219	0.02434	2879	-0.2678	16.557	0.9871	812	7.3854	11.2994	0.5134	1737
cg11950754	1	53316405	LRP8	-13.0215	5.3734	0.01538	5428	-14.4733	8.6051	0.09258	2879	-18.4978	13.8252	0.1809	812	-9.986	7.9311	0.208	1737
cg17944885	19	12114920	ZNF20;ZNF788	-32.9661	5.4593	1.555e-09	5426	-61.9951	11.8422	1.649e-07	2877	-13.6346	11.2832	0.2269	812	-29.9957	7.3387	4.364e-05	1737
cg19497511	2	237701164	LRRFIP1	-16.6102	6.0796	0.006293	5426	-12.492	9.7119	0.1984	2877	-17.3205	15.3029	0.2577	812	-19.9452	9.0599	0.0277	1737
cg19942083	12	6961399	NA	10.1751	4.5411	0.02505	5427	7.3801	7.3204	0.3134	2879	21.7667	10.9234	0.0463	811	8.0779	6.8276	0.2368	1737
cg22515589	17	81459406	BAHCC1	-1.5406	6.7048	0.8183	5428	9.1108	11.0566	0.4099	2879	-14.5608	16.3826	0.3741	812	-5.2757	9.8347	0.5917	1737
cg23597162	7	28062722	JAZF1	-15.4164	4.2324	0.0002701	5426	-23.6908	6.5038	0.0002699	2877	6.8698	9.6829	0.478	812	-17.3722	6.8173	0.01083	1737
5 DMPs were not available in our data
Significant CpGs are shown in red
The ARIC/FHS resuts include both African Americans and European Americans.

## Sheet: Table S5
Table S5: PANTHER Pathway Analyses
Analysis Type:	PANTHER Overrepresentation Test (Released 20190711)
Annotation Version and Release Date:	GO Ontology database Released 2019-12-09
Analyzed List:	upload_1 (Homo sapiens)
Reference List:	Homo sapiens (all genes in database)
Test Type:	FISHER
Correction:	BONFERRONI
Bonferroni count:	8991
GO biological process complete	Homo sapiens - REFLIST (20851)	upload_1 (18)	upload_1 (expected)	upload_1 (over/under)	upload_1 (fold Enrichment)	upload_1 (P-value)
retinoic acid receptor signaling pathway (GO:0048384)	18	3	0.02	+	> 100	0.00638
middle ear morphogenesis (GO:0042474)	20	3	0.02	+	> 100	0.00849
embryonic hindlimb morphogenesis (GO:0035116)	28	3	0.02	+	> 100	0.0214
hindlimb morphogenesis (GO:0035137)	36	3	0.03	+	96.53	0.0434
face development (GO:0060324)	50	4	0.04	+	92.67	0.00107
cellular response to retinoic acid (GO:0071300)	69	5	0.06	+	83.94	3.63e-05
metanephros development (GO:0001656)	85	4	0.07	+	54.51	0.00812
mesonephros development (GO:0001823)	89	4	0.08	+	52.06	0.00969
response to retinoic acid (GO:0032526)	112	5	0.1	+	51.71	0.000369
embryonic skeletal system morphogenesis (GO:0048704)	97	4	0.08	+	47.77	0.0135
bone morphogenesis (GO:0060349)	115	4	0.1	+	40.29	0.026
steroid hormone mediated signaling pathway (GO:0043401)	120	4	0.1	+	38.61	0.0306
odontogenesis (GO:0042476)	122	4	0.11	+	37.98	0.0326
ear morphogenesis (GO:0042471)	125	4	0.11	+	37.07	0.0358
embryonic epithelial tube formation (GO:0001838)	128	4	0.11	+	36.2	0.0393
embryonic skeletal system development (GO:0048706)	129	4	0.11	+	35.92	0.0405
epithelial tube formation (GO:0072175)	136	4	0.12	+	34.07	0.0496
skeletal system morphogenesis (GO:0048705)	243	7	0.21	+	33.37	8.32e-06
cellular response to acid chemical (GO:0071229)	212	6	0.18	+	32.78	0.000182
limb development (GO:0060173)	180	5	0.16	+	32.18	0.00364
appendage development (GO:0048736)	180	5	0.16	+	32.18	0.00364
transcription initiation from RNA polymerase II promoter (GO:0006367)	185	5	0.16	+	31.31	0.00415
positive regulation of epithelial cell proliferation (GO:0050679)	194	5	0.17	+	29.86	0.00522
intracellular receptor signaling pathway (GO:0030522)	205	5	0.18	+	28.25	0.00681
anterior/posterior pattern specification (GO:0009952)	217	5	0.19	+	26.69	0.00896
connective tissue development (GO:0061448)	225	5	0.19	+	25.74	0.0107
DNA-templated transcription, initiation (GO:0006352)	228	5	0.2	+	25.4	0.0114
cell fate commitment (GO:0045165)	251	5	0.22	+	23.08	0.0181
embryonic organ morphogenesis (GO:0048562)	303	6	0.26	+	22.94	0.00144
urogenital system development (GO:0001655)	316	6	0.27	+	21.99	0.00184
sensory organ morphogenesis (GO:0090596)	265	5	0.23	+	21.86	0.0234
kidney development (GO:0001822)	271	5	0.23	+	21.37	0.0261
transcription by RNA polymerase II (GO:0006366)	494	9	0.43	+	21.1	9.22e-07
embryonic organ development (GO:0048568)	443	8	0.38	+	20.92	1.46e-05
renal system development (GO:0072001)	281	5	0.24	+	20.61	0.0311
regionalization (GO:0003002)	338	6	0.29	+	20.56	0.00271
regulation of epithelial cell proliferation (GO:0050678)	338	6	0.29	+	20.56	0.00271
muscle organ development (GO:0007517)	294	5	0.25	+	19.7	0.0386
response to acid chemical (GO:0001101)	354	6	0.31	+	19.63	0.00354
muscle tissue development (GO:0060537)	299	5	0.26	+	19.37	0.0418
transcription, DNA-templated (GO:0006351)	651	10	0.56	+	17.79	2.97e-07
nucleic acid-templated transcription (GO:0097659)	652	10	0.56	+	17.77	3.02e-07
RNA biosynthetic process (GO:0032774)	664	10	0.57	+	17.45	3.6e-07
muscle structure development (GO:0061061)	481	7	0.42	+	16.86	0.000838
blood vessel development (GO:0001568)	499	7	0.43	+	16.25	0.00107
chordate embryonic development (GO:0043009)	644	9	0.56	+	16.19	9.25e-06
skeletal system development (GO:0001501)	502	7	0.43	+	16.15	0.00112
pattern specification process (GO:0007389)	434	6	0.37	+	16.01	0.0114
embryo development ending in birth or egg hatching (GO:0009792)	661	9	0.57	+	15.77	1.16e-05
vasculature development (GO:0001944)	521	7	0.45	+	15.56	0.00143
cellular response to lipid (GO:0071396)	528	7	0.46	+	15.36	0.00157
cardiovascular system development (GO:0072358)	531	7	0.46	+	15.27	0.00163
negative regulation of transcription by RNA polymerase II (GO:0000122)	885	11	0.76	+	14.4	1.87e-07
tube morphogenesis (GO:0035239)	662	8	0.57	+	14	0.00032
cell population proliferation (GO:0008283)	499	6	0.43	+	13.93	0.0254
embryonic morphogenesis (GO:0048598)	583	7	0.5	+	13.91	0.00304
positive regulation of transcription by RNA polymerase II (GO:0045944)	1223	14	1.06	+	13.26	1.35e-10
head development (GO:0060322)	793	9	0.68	+	13.15	5.6e-05
sensory organ development (GO:0007423)	555	6	0.48	+	12.52	0.0466
negative regulation of transcription, DNA-templated (GO:0045892)	1230	13	1.06	+	12.24	6.51e-09
negative regulation of nucleic acid-templated transcription (GO:1903507)	1284	13	1.11	+	11.73	1.12e-08
negative regulation of RNA biosynthetic process (GO:1902679)	1286	13	1.11	+	11.71	1.14e-08
positive regulation of cell population proliferation (GO:0008284)	926	9	0.8	+	11.26	0.000212
positive regulation of transcription, DNA-templated (GO:0045893)	1561	15	1.35	+	11.13	8.22e-11
negative regulation of RNA metabolic process (GO:0051253)	1381	13	1.19	+	10.9	2.81e-08
tube development (GO:0035295)	861	8	0.74	+	10.76	0.00237
animal organ morphogenesis (GO:0009887)	974	9	0.84	+	10.7	0.000328
circulatory system development (GO:0072359)	874	8	0.75	+	10.6	0.00266
negative regulation of cellular macromolecule biosynthetic process (GO:2000113)	1423	13	1.23	+	10.58	4.09e-08
nucleobase-containing compound biosynthetic process (GO:0034654)	1100	10	0.95	+	10.53	4.63e-05
positive regulation of nucleic acid-templated transcription (GO:1903508)	1657	15	1.43	+	10.49	1.97e-10
positive regulation of RNA biosynthetic process (GO:1902680)	1658	15	1.43	+	10.48	1.99e-10
embryo development (GO:0009790)	1007	9	0.87	+	10.35	0.000436
anatomical structure formation involved in morphogenesis (GO:0048646)	900	8	0.78	+	10.3	0.00332
negative regulation of nucleobase-containing compound metabolic process (GO:0045934)	1484	13	1.28	+	10.15	6.94e-08
negative regulation of macromolecule biosynthetic process (GO:0010558)	1506	13	1.3	+	10	8.36e-08
positive regulation of RNA metabolic process (GO:0051254)	1745	15	1.51	+	9.96	4.22e-10
heterocycle biosynthetic process (GO:0018130)	1170	10	1.01	+	9.9	8.35e-05
aromatic compound biosynthetic process (GO:0019438)	1179	10	1.02	+	9.83	8.98e-05
negative regulation of cellular biosynthetic process (GO:0031327)	1565	13	1.35	+	9.62	1.35e-07
negative regulation of biosynthetic process (GO:0009890)	1593	13	1.38	+	9.45	1.69e-07
response to lipid (GO:0033993)	866	7	0.75	+	9.36	0.0418
positive regulation of nucleobase-containing compound metabolic process (GO:0045935)	1909	15	1.65	+	9.1	1.58e-09
positive regulation of macromolecule biosynthetic process (GO:0010557)	1928	15	1.66	+	9.01	1.82e-09
organic cyclic compound biosynthetic process (GO:1901362)	1321	10	1.14	+	8.77	0.000264
regulation of transcription by RNA polymerase II (GO:0006357)	2250	17	1.94	+	8.75	5.63e-12
positive regulation of cellular biosynthetic process (GO:0031328)	2019	15	1.74	+	8.61	3.58e-09
positive regulation of gene expression (GO:0010628)	2029	15	1.75	+	8.56	3.85e-09
negative regulation of gene expression (GO:0010629)	1766	13	1.52	+	8.53	6.17e-07
positive regulation of biosynthetic process (GO:0009891)	2051	15	1.77	+	8.47	4.51e-09
cellular response to endogenous stimulus (GO:0071495)	1225	8	1.06	+	7.56	0.0335
tissue development (GO:0009888)	1777	11	1.53	+	7.17	0.000288
regulation of cell population proliferation (GO:0042127)	1645	10	1.42	+	7.04	0.00208
cellular nitrogen compound biosynthetic process (GO:0044271)	1654	10	1.43	+	7	0.00219
RNA metabolic process (GO:0016070)	1690	10	1.46	+	6.85	0.00268
cellular macromolecule biosynthetic process (GO:0034645)	1711	10	1.48	+	6.77	0.00301
macromolecule biosynthetic process (GO:0009059)	1770	10	1.53	+	6.54	0.00413
anatomical structure morphogenesis (GO:0009653)	2177	12	1.88	+	6.39	0.000157
negative regulation of nitrogen compound metabolic process (GO:0051172)	2403	13	2.07	+	6.27	2.85e-05
negative regulation of cellular metabolic process (GO:0031324)	2603	13	2.25	+	5.79	7.66e-05
gene expression (GO:0010467)	2026	10	1.75	+	5.72	0.0144
regulation of transcription, DNA-templated (GO:0006355)	3478	17	3	+	5.66	8.46e-09
regulation of multicellular organismal development (GO:2000026)	2065	10	1.78	+	5.61	0.0172
negative regulation of macromolecule metabolic process (GO:0010605)	2698	13	2.33	+	5.58	0.000119
regulation of nucleic acid-templated transcription (GO:1903506)	3544	17	3.06	+	5.56	1.16e-08
regulation of RNA biosynthetic process (GO:2001141)	3549	17	3.06	+	5.55	1.19e-08
positive regulation of nitrogen compound metabolic process (GO:0051173)	3219	15	2.78	+	5.4	3.19e-06
regulation of RNA metabolic process (GO:0051252)	3808	17	3.29	+	5.17	3.87e-08
positive regulation of cellular metabolic process (GO:0031325)	3383	15	2.92	+	5.14	6.54e-06
positive regulation of macromolecule metabolic process (GO:0010604)	3394	15	2.93	+	5.12	6.85e-06
negative regulation of metabolic process (GO:0009892)	2959	13	2.55	+	5.09	0.000369
nucleic acid metabolic process (GO:0090304)	2292	10	1.98	+	5.05	0.0446
animal organ development (GO:0048513)	3212	14	2.77	+	5.05	6.43e-05
regulation of cellular macromolecule biosynthetic process (GO:2000112)	3931	17	3.39	+	5.01	6.59e-08
regulation of developmental process (GO:0050793)	2624	11	2.27	+	4.86	0.0155
regulation of nucleobase-containing compound metabolic process (GO:0019219)	4062	17	3.51	+	4.85	1.14e-07
regulation of macromolecule biosynthetic process (GO:0010556)	4068	17	3.51	+	4.84	1.17e-07
regulation of multicellular organismal process (GO:0051239)	3183	13	2.75	+	4.73	0.000897
positive regulation of metabolic process (GO:0009893)	3691	15	3.19	+	4.71	2.29e-05
regulation of cellular biosynthetic process (GO:0031326)	4212	17	3.64	+	4.68	2.09e-07
regulation of biosynthetic process (GO:0009889)	4291	17	3.7	+	4.59	2.85e-07
regulation of gene expression (GO:0010468)	4483	17	3.87	+	4.39	5.93e-07
system development (GO:0048731)	4439	14	3.83	+	3.65	0.00454
negative regulation of cellular process (GO:0048523)	4795	15	4.14	+	3.62	0.000959
regulation of nitrogen compound metabolic process (GO:0051171)	5870	17	5.07	+	3.35	5.3e-05
regulation of primary metabolic process (GO:0080090)	6055	17	5.23	+	3.25	8.87e-05
negative regulation of biological process (GO:0048519)	5377	15	4.64	+	3.23	0.00482
multicellular organism development (GO:0007275)	5064	14	4.37	+	3.2	0.0248
regulation of macromolecule metabolic process (GO:0060255)	6183	17	5.34	+	3.18	0.000126
positive regulation of cellular process (GO:0048522)	5516	15	4.76	+	3.15	0.00689
regulation of cellular metabolic process (GO:0031323)	6263	17	5.41	+	3.14	0.000155
positive regulation of biological process (GO:0048518)	6252	16	5.4	+	2.96	0.00307
regulation of metabolic process (GO:0019222)	6733	17	5.81	+	2.92	0.000515
